# Supplementary material for: Camelliasaponin B1, a Saponin from Camellia oleifera Seed, Protects Against Oxidative Stress and Is Associated with Reduced BNIP3/NIX-LC3B Expression in PC12 Cells
Source: Antioxidants (Basel). 2026 Jun 30;15(7):824. doi: 10.3390/antiox15070824 (PMC13406071; doi:10.3390/antiox15070824)
Supplement: Supplementary file 1 [file antioxidants-15-00824-s001.zip]

Archive with 1 entries (1 files):
- antioxidants-4336106-supplementary.pdf
